# Supplementary material for: Association between Serum Ferritin and Prognosis in Patients with Ischemic Heart Disease in Intensive Care Units
Source: J Clin Med. 2023 Oct 16;12(20):6547. doi: 10.3390/jcm12206547 (PMC10607098; doi:10.3390/jcm12206547)
Supplement: Supplementary file 1 [file jcm-12-06547-s001.zip]

Archive with 1 entries (1 files):
- jcm-2639282-supplementary.pdf
